# Supplementary material for: COUNTEN, an AI-Driven Tool for Rapid and Objective Structural Analyses of the Enteric Nervous System
Source: eNeuro. 2021 Jul 23;8(4):ENEURO.0092-21.2021. doi: 10.1523/ENEURO.0092-21.2021 (PMC8328274; doi:10.1523/ENEURO.0092-21.2021)
Supplement: Extended Data 1 — The COUNTEN software. Download Extended Data 1, ZIP file. [file enu-eN-MNT-0092-21-s02.zip]

Archive with 9 entries (7 files):
- COUNTEN-master/
- COUNTEN-master/LowRes_Analysis.ipynb
- COUNTEN-master/README.md
- COUNTEN-master/scripts/
- COUNTEN-master/scripts/analysis.py
- COUNTEN-master/scripts/batch_analysis.py
- COUNTEN-master/scripts/io.py
- COUNTEN-master/scripts/log.py
- COUNTEN-master/scripts/processing.py
