# Supplementary material for: COUNTEN, an AI-Driven Tool for Rapid and Objective Structural Analyses of the Enteric Nervous System
Source: eNeuro. 2021 Jul 23;8(4):ENEURO.0092-21.2021. doi: 10.1523/ENEURO.0092-21.2021 (PMC8328274; doi:10.1523/ENEURO.0092-21.2021)
Supplement: Extended Data 1 — The COUNTEN software. Download Extended Data 1, ZIP file. [file enu-eN-MNT-0092-21-s02.zip › COUNTEN-master/README.md]

# COUNTEN
COUNTEN - COUNTing Enteric Neurons
#
1- Download [Anaconda](https://www.anaconda.com/download/), a free installer that includes Python and all the common scientific packages.

2- Clone the repository:

git clone REDACTED

3- Go into the directory:

cd COUNTEN-master/

4- Create a conda environment with an Ipython kernel:

 conda create --name name_env python=3 ipykernel

5- Activate the conda environment:

source activate name_env

6- Install the python modules that will be required for the program:

pip install numpy

pip install javabridge

pip install scikit-image

pip install scikit-learn

pip install pandas

pip install ipykernel

pip install bioformats

pip install python-bioformats

7- Make sure that you are pointing to the correct java folder:

export JAVA_HOME=/Library/Java/JavaVirtualMachines/jdk-14.0.2.jdk/Contents/Home

Usage

1- Launch jupyter notebook:

jupyter notebook

2- Open LowRes_Analysis.ipynb file and specify the correct location of the image file, pixel density and sigma (smoothening factor)

3- Run the program

##Contact

REDACTED
