# Supplementary material for: COUNTEN, an AI-Driven Tool for Rapid and Objective Structural Analyses of the Enteric Nervous System
Source: eNeuro. 2021 Jul 23;8(4):ENEURO.0092-21.2021. doi: 10.1523/ENEURO.0092-21.2021 (PMC8328274; doi:10.1523/ENEURO.0092-21.2021)
Supplement: Extended Data 1 — The COUNTEN software. Download Extended Data 1, ZIP file. [file enu-eN-MNT-0092-21-s02.zip › COUNTEN-master/scripts/log.py]

import os

def log_file(directory, meta, **kwargs):
    sigma = kwargs['sigma']
    min_distance = kwargs['min_distance']
    eps = kwargs['eps']
    min_samples = kwargs['min_samples']

    with open(directory+'/'+meta["Name"],'w') as file:
        file.write('Size of the Sigma used for the bluring of the image : {}\n'\
                    'Distance minimum between 2 peaks (nucleus): {}\n'\
                    'Minimum distance between cells within a cluster: {}\n'\
                    'Minimum amount of cells to form a cluster: {}\n'\
                    .format(str(sigma),str(min_distance),
                    str(eps), str(min_samples)))
