# Supplementary material for: COUNTEN, an AI-Driven Tool for Rapid and Objective Structural Analyses of the Enteric Nervous System
Source: eNeuro. 2021 Jul 23;8(4):ENEURO.0092-21.2021. doi: 10.1523/ENEURO.0092-21.2021 (PMC8328274; doi:10.1523/ENEURO.0092-21.2021)
Supplement: Extended Data 1 — The COUNTEN software. Download Extended Data 1, ZIP file. [file enu-eN-MNT-0092-21-s02.zip › COUNTEN-master/scripts/processing.py]

from skimage.filters import gaussian
from scipy.ndimage import uniform_filter
import numpy as np
from sklearn.cluster import KMeans
from sklearn.neighbors import NearestNeighbors
from skimage import feature
from skimage.morphology import dilation, disk
from sklearn.preprocessing import StandardScaler, binarize
from sklearn.cluster import DBSCAN
from sklearn.cluster import AgglomerativeClustering
import matplotlib.pyplot as plt
import scipy.ndimage as ndi
from skimage.segmentation import watershed
from skimage.measure import regionprops
from skimage.color import label2rgb
from skimage import filters
from skimage.transform import resize 
from skimage.color import rgb2gray
from scipy.ndimage.measurements import center_of_mass, label


def background_correct(img):

    gauss = gaussian(img, sigma=5)

    #size = 200
    #background = uniform_filter(gauss, size)
    #img_cor = img - background

    return(gauss)

def _binarization(image):
    data = image.ravel().reshape(1,-1)
    kmeans = KMeans(n_clusters=2, random_state=0, n_jobs=-1).fit(data.T)
    binary = kmeans.labels_.reshape(image.shape)
    #cluster can be "reverse" background = 1 and foreground = 0
    if np.count_nonzero(binary) > np.count_nonzero(1 - binary):
        binary = 1-binary
    # Adding some erosion to be more conservative
    #binary = morphology.opening(binary, morphology.ball(2))
    return(binary)

def _binarize(image):
    subsampled_image = subsample(image)
    thresh = filters.threshold_otsu(subsampled_image)
    binary = binarize(image, thresh)
    binary = dilation(binary, disk(10))
    return (binary)

def subsample(img):
    x,y=img.shape
    crop_x=int(x/3)
    crop_y=int(y/3)
    start_x=int((x/2)-(crop_x/2))
    start_y=int((y/2)-(crop_y/2))
    return img[start_x:start_x+crop_x, start_y:start_y+crop_y]


def wide_clusters(img, sigma, pixel_density, min_samples,plot = True):

    grayscale = rgb2gray(img)
    gauss = gaussian(grayscale, sigma=sigma)    
    img_subsampled = subsample(gauss)
    
    thresh = filters.threshold_otsu(img_subsampled)
    
    is_peak = feature.peak_local_max(gauss, min_distance = 2.5 * pixel_density, threshold_abs=thresh +   
                                     (10*thresh)/100,
                                      exclude_border=False, indices=False)
    plabels = label(is_peak)[0]
    merged_peaks = center_of_mass(is_peak, plabels, range(1, np.max(plabels)+1))
    local_maxi = np.array(merged_peaks)
    
    X = local_maxi

    # Compute DBSCAN
    db = DBSCAN(eps=20.6*pixel_density, min_samples=min_samples).fit(X)
    labels = db.labels_

    if plot:
        label_plot = np.copy(labels)
        label_plot[labels == 0] = max(labels)+1
        label_plot[labels == -1] = 0

        fig, (ax) = plt.subplots(nrows=1, ncols=2, figsize=(16, 8),
                               sharex=True, sharey=True, squeeze=True)
        ax[0].imshow(gauss, alpha=0.6)
        ax[0].scatter(local_maxi[:,1], local_maxi[:,0], s=4)
        ax[0].axis("off")

        ax[1].imshow(gauss, alpha=0.3)
        ax[1].scatter(local_maxi[:,1], local_maxi[:,0], c=label_plot, cmap = "nipy_spectral")
        ax[1].axis("off")
    
    return (local_maxi, labels, gauss)

def segmentation(img, local_maxi, labels, meta, directory, plot=True, save=False):

    only_clusters = np.zeros(img.shape, dtype=np.int)
    for pos, new in zip(local_maxi, labels):
        if new > 0:
            only_clusters[int(pos[0]), int(pos[1])] = new
        elif new == 0:
            only_clusters[int(pos[0]), int(pos[1])] = max(labels) + 1
    only_clusters = dilation(only_clusters, disk(10))

    binary = _binarize(img)

    dist_water = ndi.distance_transform_edt(binary)
    segmentation_ws = watershed(-img, only_clusters, mask = binary)

    ganglion_prop = regionprops(segmentation_ws)
    
    if plot == True:
        if segmentation_ws.size > 250000000:
            x,y=img.shape #Array splitting
            img_1 = img[0:x, 0:int(y/2)]
            img_2 = img[0:x, int(y/2)+1:y]
            seg_ws1 = segmentation_ws[0:x, 0:int(y/2)]
            seg_ws2 = segmentation_ws[0:x, int(y/2)+1:y]
            seg_ws = [seg_ws1, seg_ws2]
            img_list = [img_1, img_2]
            
            for i in range(2):
                image_label_overlay = label2rgb(seg_ws[i], image=img_list[i].astype('uint16'), 
                                                bg_label=0)
        
                fig,ax = plt.subplots(1,1, figsize=(16,16))
                ax.imshow(image_label_overlay, interpolation='nearest')
                ax.axis('off')

                for prop in regionprops(seg_ws[i]):
                    ax.annotate(prop.label,
                                (prop.centroid[1]-5, prop.centroid[0]), color='green',
                                fontsize=8,weight = "bold")

                if save:
                    try:
                        filename = meta['Name']+str(i+1)+'.pdf'
                        plt.savefig(directory+'/'+filename, transparent=True)
                    except IOError:
                        plt.savefig(filename, transparent=True)
                        
        else:
            image_label_overlay = label2rgb(segmentation_ws, image=img.astype('uint16'), 
                                                bg_label=0)
        
            fig,ax = plt.subplots(1,1, figsize=(16,16))
            ax.imshow(image_label_overlay, interpolation='nearest')
            ax.axis('off')

            for prop in ganglion_prop:
                ax.annotate(prop.label,
                                (prop.centroid[1]-5, prop.centroid[0]), color='green',
                                fontsize=8,weight = "bold")

            if save:
                    try:
                        filename = meta['Name']+'.pdf'
                        plt.savefig(directory+'/'+filename, transparent=True)
                    except IOError:
                        plt.savefig(filename, transparent=True)

    return(ganglion_prop)
